# Supplementary material for: Single‐cell RNA‐seq reveals the invasive trajectory and molecular cascades underlying glioblastoma progression
Source: Mol Oncol. 2019 Sep 17;13(12):2588–603. doi: 10.1002/1878-0261.12569 (PMC6887585; doi:10.1002/1878-0261.12569)
Supplement: Supplementary file 2 — Table S1 . Housekeeping genes and marker genes used in this study. [file MOL2-13-2588-s002.xlsx]

## Sheet: Housekeeping genes
Table S1. Housekeeping genes and marker genes used in this study
1. Housekeeping genes used in RUVSeq normalization step
Gene symbol
ACTB
B2M
HNRPLL
HPRT
PSMB2
PSMB4
PPIA
PRPS1
PRPS1L1
PRPS1L3
PRPS2
PRPSAP1
PRPSAP2
RPL10
RPL10A
RPL10L
RPL11
RPL12
RPL13
RPL14
RPL15
RPL17
RPL18
RPL19
RPL21
RPL22
RPL22L1
RPL23
RPL24
RPL26
RPL27
RPL28
RPL29
RPL3
RPL30
RPL32
RPL34
RPL35
RPL36
RPL37
RPL38
RPL39
RPL39L
RPL3L
RPL4
RPL41
RPL5
RPL6
RPL7
RPL7A
RPL7L1
RPL8
RPL9
RPLP0
RPLP1
RPLP2
RPS10
RPS11
RPS12
RPS13
RPS14
RPS15
RPS15A
RPS16
RPS17
RPS18
RPS19
RPS20
RPS21
RPS24
RPS25
RPS26
RPS27
RPS27A
RPS27L
RPS28
RPS29
RPS3
RPS3A
RPS4X
RPS5
RPS6
RPS6KA1
RPS6KA2
RPS6KA3
RPS6KA4
RPS6KA5
RPS6KA6
RPS6KB1
RPS6KB2
RPS6KC1
RPS6KL1
RPS7
RPS8
RPS9
RPSA
TRPS1
UBB

## Sheet: CSC markers
2. Cancer stem cell markers used in this study
Gene symbol	Reference (PMID)
SOX2	24726434
PROM1	17483311
NES	20620237
THY1	17140455
ASCL1	23707066
SOX4	19896441

## Sheet: GBM invasion markers
3. GBM invasion markers used in this study
Gene symbol	Reference (PMID)
NREP	11358844
CTGF	26175950
ADAM9	21574646
ADAM10
CTSB
CTSL
NRP1
SEMA7A
CH3L1
SBSN
LGALS1	22583806
HNRNPC	22907752
ZEB1	23818228
DRAM1	22525272
SQSTM1
WNT5A	28011620, 27863244
