# Supplementary material for: Single‐cell RNA‐seq reveals the invasive trajectory and molecular cascades underlying glioblastoma progression
Source: Mol Oncol. 2019 Sep 17;13(12):2588–603. doi: 10.1002/1878-0261.12569 (PMC6887585; doi:10.1002/1878-0261.12569)
Supplement: Supplementary file 3 — Table S2 . Significantly upregulated genes in each cluster identified by SCDE. [file MOL2-13-2588-s003.xlsx]

## Sheet: Sheet1
Table S2. Significantly upregulated genes in each cluster identified by SCDE
Cluster 1	Cluster 2	Cluster 3	Cluster 5	Cluster 6
STMN1	SOD2	FAXDC2	LANCL2	ZNF462
HMGN2	CTSB	PCDH9	SEC61G	NCALD
CDCA8	GFAP	ITGB8	CRIP2	MARCKS
KIF2C	FN1	ARAP2	APOD	SRSF6
CDC7	CD44		GPS1	LPPR1
NUF2	CLIC4		DBN1	SEC61G
UBE2T	CNN3		LSM7	LANCL2
CENPF	NAMPT		BEX1	LHFPL3
RRM2	C1R		ATP6V0E2	PCMTD2
NCAPH	WARS		C8orf46	PTPRS
BUB1	SAT1		EIF4EBP1	APOD
CKAP2L	GBP2		CTTNBP2	DCX
HJURP	PIRT		SEC11C	TNR
SGOL1	UBC		CBX3	CHD7
KIF15	ALDOA			SOX4
POC1A	TAGLN2			REV3L
ECT2	SPARCL1			TM4SF1
RFC4	TNC
NCAPG	ZFP36L1
H2AFZ	LAMP2
MAD2L1	SERPING1
HMGB2	RCAN2
CENPU	KLF6
DEPDC1B	SPOCD1
CENPK	KLF10
CCNB1	PTGES
KIF20A	TUBA1C
CDC25C	TSNAXIP1
PTTG1	ID3
TTK	ANXA2
ANLN	TIMP1
MCM7	STEAP3
NCAPG2	S100A10
PBK	HSPA5
MCM4	GAP43
GGH	MYL6
CCNE2	LGALS3
ATAD2	GBP1
MELK	C8orf4
SMC2	EFEMP1
ZWINT	CRYAB
CDK1	AQP9
MKI67	HIF1A
FAM111A	TPM4
FEN1	DNAJB1
CDCA5	ACTN1
FOXM1	LGALS3BP
RAD51AP1	BHLHE40
NCAPD2	BLVRB
CDCA3	TMBIM1
TUBA1B	CADPS
TROAP	EFNA1
RACGAP1	ADAM9
TIMELESS	C1S
HMGB1	CYR61
BRCA2	ACTR3
RFC3	ID2
CKAP2	ANXA1
CDKN3
DLGAP5
ARHGAP11A
BUB1B
CASC5
NUSAP1
CCNB2
KIAA0101
KIF23
FANCI
PRC1
PLK1
KIF22
SHCBP1
FAM64A
AURKB
SPAG5
CDC6
TOP2A
TK1
BIRC5
NDC80
SKA1
SPC24
RNASEH2A
ASF1B
PCNA
TPX2
DSN1
UBE2C
CDC45
APOBEC3B
KIF4A
DHFR
RAD54L
TRAIP
HELLS
PSMC3IP
CENPM
ESCO2
TMEM97
FANCD2
RRM1
NCAPD3
HMMR
TMEM194A
CENPN
TYMS
MCM3
XRCC2
KIF11
ANP32E
CLSPN
HAUS8
CCNA2
CENPE
C11orf82
DTL
SMC1A
TMEM106C
ZWILCH
H2AFY
LRR1
KIF14
VRK1
OXCT1
KNTC1
RAD21
MCM5
SAE1
DIAPH3
POLQ
GINS1
EME1
FAM111B
SKA3
DBF4
CSE1L
USP1
TMPO
KNSTRN
GINS2
CDC20
EXO1
IQGAP3
H2AFV
AURKA
KIAA1524
MND1
PARPBP
CEP152
TRIP13
CENPO
TUBG1
CCDC34
FANCA
NUDT1
KIF18B
EZH2
ESPL1
SGOL2
GTSE1
BRCA1
DNAJC9
CKS2
DEK
PARP2
CCDC14
MCM6
POLD3
PLK4
ILF2
MNS1
NUP107
NUCKS1
WDR76
HMGB3
C21orf58
MMS22L
CDK2
FANCL
SMC4
PRR11
ZNF714
RBBP4
BARD1
MSH2
STIL
EXOSC8
RFC2
TTF2
MCM10
FIGNL1
NEK2
TULP3
ORC1
DEPDC1
CBX5
C4orf21
ARHGAP11B
GMNN
NEIL3
TEX30
RPA1
ODF2
CDCA4
POLA1
CCP110
KIF18A
RAD18
XRCC5
DNA2
BLM
ATAD5
RTKN2
WDHD1
NASP
TACC3
LIG1
ARL6IP1
ENOSF1
COPS3
WHSC1
MTFR2
RAN
RHNO1
DDX39A
C18orf54
SKP2
DTYMK
RAD51
HMGXB4
RAD1
KBTBD2
C19orf48
TMEM237
KIF20B
RBMX
YEATS4
KIF24
CDK5RAP2
SUV39H1
CENPW
ARL6IP6
SRR
DNMT1
MIS18A
DDB2
ACAT2
MYH10
NOP56
CASP2
GEN1
CHEK2
SMC3
CENPI
RPA3
BRIP1
PHF19
COMMD4
MPHOSPH9
CHEK1
CKS1B
SLC43A3
C1orf112
CDCA2
SUPT16H
CLCC1
RBBP8
NONO
RFWD3
MCM2
RFC5
BRD8
POLE2
FBXO5
ACYP1
PTMA
ERLIN1
CEP85
CTPS1
RPA2
RAD54B
FANCB
TOP3A
ASPM
PRIM1
ORC6
PRPF4
LRRC57
MZT1
MYBL2
CHAF1A
CENPJ
PSMC3
HAUS1
PRKDC
RECQL
SSRP1
FAM178A
CCDC15
CCDC18
MIS18BP1
PARP1
NAP1L4
UBR7
CEP135
MTHFD1
ACTL6A
C5orf34
CEP57
E2F8
CEP192
SPDL1
HNRNPA2B1
ZNF43
GAS2L3
ANAPC7
HP1BP3
CENPH
SLC20A1
VDAC3
EMP2
GINS4
CHAF1B
CENPP
DCLRE1C
PPM1G
MASTL
ZNF93
DCK
NDC1
NFATC2IP
OIP5
CCSAP
CCDC150
WRAP53
ANKRD32
