# Supplementary material for: Single‐cell RNA‐seq reveals the invasive trajectory and molecular cascades underlying glioblastoma progression
Source: Mol Oncol. 2019 Sep 17;13(12):2588–603. doi: 10.1002/1878-0261.12569 (PMC6887585; doi:10.1002/1878-0261.12569)
Supplement: Supplementary file 4 — Table S3 . The overlaps of TFs between both GBM data sets. [file MOL2-13-2588-s004.xlsx]

## Sheet: Sheet1
Table S3. The overlaps of TFs between both GBM data sets.
Upregulated TFs	Downregulated TFs
EPAS1	OLIG1
FOSL2	SOX6
PREB	SATB1
YBX3	SOX4
RELA	TSC22D4
KLF6	HOXA10
MYC	SALL3
	ZNF519
	NFIX
	RERE
	HMGB1
	FOXG1
	ZNF117
	ZNF675
	NFIB
	PURA
	ZNF713
