# Supplementary material for: Single‐cell RNA‐seq reveals the invasive trajectory and molecular cascades underlying glioblastoma progression
Source: Mol Oncol. 2019 Sep 17;13(12):2588–603. doi: 10.1002/1878-0261.12569 (PMC6887585; doi:10.1002/1878-0261.12569)
Supplement: Supplementary file 5 — Table S4 . The overlaps of lncRNAs between both GBM data sets. [file MOL2-13-2588-s005.xlsx]

## Sheet: Sheet1
Table S4. The overlaps of lncRNAs between both GBM data sets.
Upregulated lncRNAs	Downregulated lncRNAs
SNHG16	RP3-525N10.2
RP11-63E5.6	LINC01102
CTC-425F1.4	CTD-2354A18.1
LINC01128	AC004540.4
GS1-124K5.4	RP11-397A16.1
CTD-2323K18.1	AC159540.1
RP11-307C12.12
